# Supplementary material for: Precision in Facial Measurements: Comparative Analysis Between a Digital 3D Scanner and an Analog Instrument
Source: Dent J (Basel). 2025 Aug 29;13(9):395. doi: 10.3390/dj13090395 (PMC12468633; doi:10.3390/dj13090395)
Supplement: Supplementary file 1 [file dentistry-13-00395-s001.zip]

Archive with 1 entries (1 files):
- dentistry-3649062-supplementary.pdf
